# Supplementary material for: Transcriptome Profile of Rat Adrenal Evoked by Gonadectomy and Testosterone or Estradiol Replacement
Source: Front Endocrinol (Lausanne). 2017 Feb 15;8:26. doi: 10.3389/fendo.2017.00026 (PMC5309227; doi:10.3389/fendo.2017.00026)
Supplement: Table S1 — List off all regulated genes in adrenals of adult male and female control, gonadectomized and gonadal hormone replaced rats. Their fold change, p values, and their localization to chromosomes. [file table_1.xls]

## Sheet: OVX vs Control
Gene symbol	Gene title	Chromosome	Gene ID	fold change	adj. P value
Dbp	D site of albumin promoter (albumin D-box) binding protein	1q22	24309	3.16054	1.52376e-05
Ccp110	centriolar coiled coil protein 110kDa	1q35	361634	2.36701	0.0491379
Fosb	FBJ osteosarcoma oncogene B	1q21	100360880	2.34153	0.0326355
Hpx	hemopexin	1q33	58917	3.07881	0.0208213
Gprc5b	G protein-coupled receptor, class C, group 5, member B	1q35	293546	3.34305	0.0297945
Hagh	hydroxyacyl glutathione hydrolase	10q12	24439	2.26687	0.0259717
Fabp6	fatty acid binding protein 6, ileal	10q21	25440	2.29638	0.0491379
Cwc25	CWC25 spliceosome-associated protein homolog (S. cerevisiae)	10q31	360613	2.57011	0.0491379
Nr1d1	nuclear receptor subfamily 1, group D, member 1	10q31	252917	2.40516	0.00476613
Tdrd5	tudor domain containing 5	13q21	289129	3.31193	0.000353316
Aff1	AF4/FMR2 family, member 1	14p22	305152	2.04001	0.0132977
Ccdc138	coiled-coil domain containing 138	20q11	499442	2.00309	0.00170027
Mturn	maturin, neural progenitor differentiation regulator homolog (Xenopus)	4q24	297109	2.19281	0.00641728
Spsb1	splA/ryanodine receptor domain and SOCS box containing 1	5q36	313722	2.84573	0.00180907
Lpin1	lipin 1	6q15	313977	2.15672	0.0297945
Vom2r53	vomeronasal 2 receptor, 53	7q11	286915	4.80814	0.00170027
Nr1d2	nuclear receptor subfamily 1, group D, member 2	15p16	259241	2.18362	0.0197329
Srd5a1	steroid-5-alpha-reductase, alpha polypeptide 1 (3-oxo-5 alpha-steroid delta 4-dehydrogenase alpha 1)	17p14	24950	2.17414	0.0497149

## Sheet: OVX+E vs Control
Gene symbol	Gene title	Chromosome	Gene ID	fold change	adj. P value
Dbp	D site of albumin promoter (albumin D-box) binding protein	1q22	24309	3.94808	3.40161e-07
Mmp2	matrix metallopeptidase 2	19p11	81686	3.92001	0.0097005
Lef1	lymphoid enhancer binding factor 1	2q34-q45	161452	3.23034	0.00184132
Il33	interleukin 33	1q52	361749	3.03801	0.0004041
Nr1d1	nuclear receptor subfamily 1, group D, member 1	10q31	252917	2.51375	0.00184132
Gucy2f	guanylate cyclase 2F	Xq14	116556	2.42424	0.0122333
Midn	midnolin	7q11	314623	-2.00903	0.0431599
Ogfrl1	opioid growth factor receptor-like 1	9q13	316290	-2.02949	0.0160311
RGD1562747	similar to RIKEN cDNA 1110012L19	---	292328	-2.03377	0.0104106
Coq10b	coenzyme Q10 homolog B (S. cerevisiae)	9q31	301416	-2.05777	0.00337965
Insig1	insulin induced gene 1	4q11	64194	-2.07067	0.014065
Nr4a3	nuclear receptor subfamily 4, group A, member 3	5q22	58853	-2.17679	0.000475471
Creb3l1	cAMP responsive element binding protein 3-like 1	3q24	362165	-2.19561	0.0398417
Ldlr	low density lipoprotein receptor	8q13	300438	-2.34898	0.0233393
Lrat	lecithin-retinol acyltransferase (phosphatidylcholine-retinol-O-acyltransferase)	2q34	64047	-2.39633	0.00254295
RGD1311863	similar to RIKEN cDNA 2410127L17	1q43	293871	-2.44235	0.014065
Scx	scleraxis	7q34	680712	-2.49428	0.00929616
Gem	GTP binding protein overexpressed in skeletal muscle	5q13	297902	-2.55303	0.0218154
Sema6a	sema domain, transmembrane domain (TM), and cytoplasmic domain, (semaphorin) 6A	18q11	361324	-2.57206	0.00849056
RGD1566124	similar to hypothetical protein FLJ32940 isoform 1	13q21	501861	-2.69055	0.014065
Fam222a	family with sequence similarity 222, member A	12q16	498193	-2.69059	0.000251552
PVR	poliovirus receptor	1q22	25066	-2.70828	0.013743
Ell2	elongation factor RNA polymerase II 2	2q11	309918	-2.73476	0.00254295
Dgat1	diacylglycerol O-acyltransferase 1	7q34	84497	-2.97098	0.0420003
Tiparp	TCDD-inducible poly(ADP-ribose) polymerase	2q31	310467	-3.025	0.00536953
Hbb	hemoglobin, beta	1q22	24534	-3.0492	0.0307447
Nfil3	nuclear factor, interleukin 3 regulated	17p14	114519	-3.10564	6.89756e-05
Adamts9	ADAM metallopeptidase with thrombospondin type 1 motif, 9	4q34	312566	-3.16085	0.00536953
Cwc25	CWC25 spliceosome-associated protein homolog (S. cerevisiae)	10q31	360613	-3.20673	0.00464319
Ass1	argininosuccinate synthase 1	3p12	25698	-3.81978	0.00254295

## Sheet: OVX+E vs OVX
Gene symbol	Gene title	Chromosome	Gene ID	fold change	adj. P value
LOC681180	similar to Discs large homolog 5 (Placenta and prostate DLG) (Discs large protein P-dlg)	---	681180	10.2353	0.00980032
Lef1	lymphoid enhancer binding factor 1	2q34-q45	161452	5.67799	8.73988e-07
Plet1	placenta expressed transcript 1	8q23	363060	4.90843	0.00945101
LOC501224	similar to RIKEN cDNA 2610042L04	---	501224	3.4597	0.00238543
LOC102549777	uncharacterized LOC102549777	---	102549777	3.37983	0.000818676
Gpcpd1	glycerophosphocholine phosphodiesterase GDE1 homolog (S. cerevisiae)	3q36	362219	3.37318	7.41652e-05
Folr1	folate receptor 1 (adult)	1q32	171049	3.3708	0.000379829
Il33	interleukin 33	1q52	361749	3.30705	1.09565e-05
Mmp2	matrix metallopeptidase 2	19p11	81686	2.92259	0.016389
MGC116197	similar to RIKEN cDNA 1700001E04	---	501396	2.84174	0.00213804
Bet1l	Bet1 golgi vesicular membrane trafficking protein-like	1q41	54400	2.78098	0.0112828
LOC685668	hypothetical protein LOC685668	14q11	360998	2.77436	3.23742e-05
LOC498276	Fc gamma receptor II beta	13q24	116591	2.69649	7.35541e-05
LOC501223	similar to Discs large homolog 5 (Placenta and prostate DLG) (Discs large protein P-dlg)	---	501223	2.67046	0.000336021
LOC501396	hypothetical protein LOC501396	---	363306	2.66377	1.15559e-06
LOC100909622	zinc finger protein 442-like	---	100909622	2.64312	3.16885e-05
Mon1b	MON1 secretory trafficking family member B	19q12	307868	2.61769	0.0138854
LOC686142	similar to Ral guanine nucleotide dissociation stimulator (RalGEF) (RalGDS)	17q12.1	686142	2.57631	0.00412876
Cd200	Cd200 molecule	11q21-q22	24560	2.53055	0.00539392
Spag1	sperm associated antigen 1	7q22	315033	2.5241	0.00266989
LOC100912904	disks large homolog 5-like	---	363306	2.4733	2.82955e-05
RGD1564665	similar to RIKEN cDNA 4930555G01	14q11	100912852	2.47067	0.00035554
LOC102548633	zinc finger protein 729-like	---	102549831	2.44899	0.0372167
LOC501467	similar to spermatogenesis associated glutamate (E)-rich protein 4d	---	501317	2.4459	0.00380923
Ccdc160	coiled-coil domain containing 160	---	683891	2.43106	0.0305513
Tada2a	transcriptional adaptor 2A	10q26	360581	2.39696	0.00347656
LOC690490	similar to similar to RIKEN cDNA 1700001E04	---	690490	2.32755	6.38162e-07
LOC363337	similar to RIKEN cDNA 1700081O22	---	363337	2.26212	0.0233432
LOC367381	similar to RIKEN cDNA 4930555G01	---	367381	2.21116	0.00437106
Ifi47	interferon gamma inducible protein 47	10q21	246208	2.16603	0.000471219
Cilp2	cartilage intermediate layer protein 2	16p14	306356	2.11045	0.0250263
Ptpn9	protein tyrosine phosphatase, non-receptor type 9	8q24	266611	2.03759	0.0172901
Ccl19	chemokine (C-C motif) ligand 19	5q22	362506	-2.00023	0.0021559
Srxn1	sulfiredoxin 1	3q41	296271	-2.0064	6.80249e-06
Ccdc138	coiled-coil domain containing 138	20q11	499442	-2.01581	6.47965e-05
Atf4	activating transcription factor 4	7q34	79255	-2.01605	1.86866e-05
Lrrc58	leucine rich repeat containing 58	11q21	303919	-2.01871	1.41077e-06
Nos1	nitric oxide synthase 1, neuronal	12q16	24598	-2.0242	0.0372468
Pcna	proliferating cell nuclear antigen	3q36	25737	-2.0392	0.0482608
Btg1	B-cell translocation gene 1, anti-proliferative	7q13	29618	-2.04157	6.33082e-05
Dnaja4	DnaJ (Hsp40) homolog, subfamily A, member 4	8q24	300721	-2.04165	5.66386e-05
Prlr	prolactin receptor	2q16	24684	-2.04507	0.000760915
Fmo1	flavin containing monooxygenase 1	13q22	25256	-2.04519	0.0367939
Wsb1	WD repeat and SOCS box-containing 1	10q25	303336	-2.04754	0.0237234
Ftl1	ferritin light chain 1	1q22	29292	-2.05146	0.000702466
Pdlim1	PDZ and LIM domain 1	1q53	54133	-2.0561	0.00208905
Cpeb4	cytoplasmic polyadenylation element binding protein 4	10q12	303010	-2.0727	0.000898673
Spata2L	spermatogenesis associated 2-like	19q12	498963	-2.07867	0.0159697
Cbx4	chromobox homolog 4	---	100912558	-2.07876	0.018856
Idh1	isocitrate dehydrogenase 1 (NADP+), soluble	9q32	24479	-2.08533	8.38124e-06
Tp53inp2	tumor protein p53 inducible nuclear protein 2	3q42	362246	-2.08928	0.014682
Lama5	laminin, alpha 5	3q43	140433	-2.09008	0.047183
Luzp1	leucine zipper protein 1	5q36	79428	-2.09788	5.90692e-05
C7	complement component 7	2q16	117517	-2.09883	0.0253229
Mal2	mal, T-cell differentiation protein 2	7q31	362911	-2.14201	0.0386688
Ppp2r3b	protein phosphatase 2, regulatory subunit B, beta	---	682033	-2.15065	0.000792485
P4ha1	prolyl 4-hydroxylase, alpha polypeptide I	20q13	64475	-2.1524	0.0248939
Igfbp3	insulin-like growth factor binding protein 3	14q21	24484	-2.17007	0.00958026
Srrd	SRR1 domain containing	---	288717	-2.1757	0.0144036
Kif20a	kinesin family member 20A	18p12	361308	-2.17719	0.00187917
Foxred2	FAD-dependent oxidoreductase domain containing 2	7q34	315112	-2.18201	0.000804785
Pde10a	phosphodiesterase 10A	1q11	63885	-2.23489	0.0394503
Aloxe3	arachidonate lipoxygenase 3	10q24	287424	-2.2409	0.00959228
Tbc1d8	TBC1 domain family, member 8	9q21	680133	-2.24563	0.00140766
Aff1	AF4/FMR2 family, member 1	14p22	305152	-2.24657	0.000202991
Cxcr7	chemokine (C-X-C motif) receptor 7	9q35	84348	-2.24725	9.6502e-06
Ndel1	nudE neurodevelopment protein 1-like 1	10q24	170845	-2.25481	0.00323563
Zswim6	zinc finger, SWIM-type containing 6	2q14	310062	-2.26379	0.00431747
Mybl1	myeloblastosis oncogene-like 1	5q11	297783	-2.27296	0.0221261
Lmo4	LIM domain only 4	2q44	362051	-2.28418	0.0118142
LOC683955	similar to Feline leukemia virus subgroup C receptor-related protein 1 (Feline leukemia virus subgroup C receptor) (hFLVCR)	---	683955	-2.28488	0.0168683
Cldnd1	claudin domain containing 1	11q12	288182	-2.28678	0.00324158
Zfand2a	zinc finger, AN1-type domain 2A	12q11	360772	-2.28811	0.00017906
Homer1	homer homolog 1 (Drosophila)	2q12	29546	-2.30643	0.0120152
Tprn	taperin	3p13	499749	-2.33974	0.016987
Dnaaf2	dynein, axonemal, assembly factor 2	6q24	362746	-2.36045	5.49815e-05
Reep2	receptor accessory protein 2	---	682105	-2.36276	1.33904e-06
Rbm47	RNA binding motif protein 47	14p11	305340	-2.37283	0.00109979
Dusp14	dual specificity phosphatase 14	10q26	360580	-2.37865	0.0155868
Fgfr2	fibroblast growth factor receptor 2	1q37	25022	-2.38961	9.6502e-06
Dnajb1	DnaJ (Hsp40) homolog, subfamily B, member 1	19q11	361384	-2.42854	0.00481432
Brd2	bromodomain containing 2	20p12	294276	-2.42996	0.00196323
Irak2	interleukin-1 receptor-associated kinase 2	4q42	362418	-2.43731	0.0153198
Ftl1l1	ferritin light chain 1-like 1	Xq36	501644	-2.44739	0.001987
Efnb2	ephrin B2	16q12.5	306636	-2.44815	0.017661
Mapkapk2	mitogen-activated protein kinase-activated protein kinase 2	13q13	289014	-2.4627	5.49815e-05
Ogfrl1	opioid growth factor receptor-like 1	9q13	316290	-2.47101	0.000160845
Far2	fatty acyl CoA reductase 2	4q44	500368	-2.47538	0.00755703
Jmjd1c	jumonji domain containing 1C	20p11	171120	-2.47788	0.016082
Retsat	retinol saturase (all trans retinol 13,14 reductase)	4q33	246298	-2.49395	0.0112828
Errfi1	ERBB receptor feedback inhibitor 1	5q36	313729	-2.50062	0.00653424
Arhgap32	Rho GTPase activating protein 32	8q21	315530	-2.50193	0.0245725
RGD1562037	similar to OTTHUMP00000046255	17q12.1	498764	-2.50823	0.0469275
Ppp1r15a	protein phosphatase 1, regulatory subunit 15A	1q22	171071	-2.50907	0.00057686
Fbxo32	F-box protein 32	7q33	171043	-2.53278	0.0358026
Nupr1	nuclear protein, transcriptional regulator, 1	1q36	100912108	-2.53455	0.000313661
LOC100363177	ferritin light chain 1-like	---	100363177	-2.54239	0.0158031
Amotl2	angiomotin like 2	8q32	65157	-2.54676	0.0241918
Anapc2	anaphase promoting complex subunit 2	3p13	296558	-2.55281	0.0018729
Sirt1	sirtuin 1	20p11	309757	-2.60016	0.027828
RGD1562747	similar to RIKEN cDNA 1110012L19	---	292328	-2.60822	3.57049e-05
Usp38	ubiquitin specific peptidase 38	19q11	307764	-2.63788	0.0271316
Cog3	component of oligomeric golgi complex 3	15q11	361073	-2.64	0.0107383
Ints6	integrator complex subunit 6	15p12	361057	-2.65166	0.00313333
Midn	midnolin	7q11	314623	-2.66008	0.00016633
Ccp110	centriolar coiled coil protein 110kDa	1q35	361634	-2.68366	0.00121982
Dyrk3	dual-specificity tyrosine-(Y)-phosphorylation regulated kinase 3	13q13	304775	-2.68467	1.41419e-06
Phlda1	pleckstrin homology-like domain, family A, member 1	7q21	29380	-2.68726	0.000898673
Lysmd3	LysM, putative peptidoglycan-binding, domain containing 3	2q11	315923	-2.70024	0.000169745
Gpt2	glutamic pyruvate transaminase (alanine aminotransferase) 2	19q11	307759	-2.70268	0.00414559
Zdbf2	zinc finger, DBF-type containing 2	9q31	501153	-2.70686	0.00191364
Fzd4	frizzled class receptor 4	1q32	64558	-2.72027	0.00145994
Lrat	lecithin-retinol acyltransferase (phosphatidylcholine-retinol-O-acyltransferase)	2q34	64047	-2.73746	4.79801e-05
Plat	plasminogen activator, tissue	16q12.5	100910418	-2.75698	0.000284214
Ppp1r10	protein phosphatase 1, regulatory subunit 10	20p12	65045	-2.7602	0.00192147
Ids	iduronate 2-sulfatase	---	363513	-2.77553	0.000135299
Fam13c	family with sequence similarity 13, member C	20p11	294565	-2.78676	0.000167684
Per1	period circadian clock 1	10q24	287422	-2.8026	0.00467699
Fam110c	family with sequence similarity 110, member C	6q16	500638	-2.88917	0.00400264
LOC367050	similar to 60S ribosomal protein L35	8q21	367050	-2.88936	0.000920304
RGD1560687	similar to Ferritin light chain (Ferritin L subunit)	7q11	500804	-2.89021	0.00324158
Ppard	peroxisome proliferator-activated receptor delta	20p12	25682	-2.89824	0.000169745
Fam46c	family with sequence similarity 46, member C	2q34	310721	-2.90057	0.0420012
Slc20a1	solute carrier family 20 (phosphate transporter), member 1	3q36	81826	-2.94866	0.000440266
Fabp6	fatty acid binding protein 6, ileal	10q21	25440	-2.95399	0.000271102
Coq10b	coenzyme Q10 homolog B (S. cerevisiae)	9q31	301416	-2.96507	1.33904e-06
Hbb	hemoglobin, beta	1q22	24534	-2.97849	0.00661096
Irs2	insulin receptor substrate 2	16q12.5	29376	-3.05785	0.0097894
Lpin1	lipin 1	6q15	313977	-3.06884	3.06875e-05
RGD1566124	similar to hypothetical protein FLJ32940 isoform 1	13q21	501861	-3.11166	0.000489268
Nr4a3	nuclear receptor subfamily 4, group A, member 3	5q22	58853	-3.14019	3.43262e-07
Gem	GTP binding protein overexpressed in skeletal muscle	5q13	297902	-3.14203	0.000367393
Cyp11b2	cytochrome P450, family 11, subfamily b, polypeptide 2	7q34	24294	-3.19771	0.0214164
Cyp51	cytochrome P450, family 51	4q13	25427	-3.20742	0.0130667
Dos	downstream of Stk11	7q11	314622	-3.21198	3.23742e-05
Pithd1	PITH (C-terminal proteasome-interacting domain of thioredoxin-like) domain containing 1	5q36	298557	-3.2243	0.00130523
Cgrrf1	cell growth regulator with ring finger domain 1	15p14	116679	-3.2314	0.000860561
Slc7a5	solute carrier family 7 (amino acid transporter light chain, L system), member 5	19q12	50719	-3.23854	0.0042549
Sema6a	sema domain, transmembrane domain (TM), and cytoplasmic domain, (semaphorin) 6A	18q11	361324	-3.2457	6.91512e-05
Hpx	hemopexin	1q33	58917	-3.26257	0.000933285
PVR	poliovirus receptor	1q22	25066	-3.27604	0.000264777
Sstr2	somatostatin receptor 2	10q32.1	54305	-3.28875	0.000124381
RGD1566189	similar to ferritin light chain	1q33	499244	-3.34928	0.00108623
Nampt	nicotinamide phosphoribosyltransferase	6q16	297508	-3.37599	5.70222e-05
Usp2	ubiquitin specific peptidase 2	8q22	115771	-3.37949	3.32886e-06
Hspb8	heat shock protein B8	12q16	113906	-3.39429	0.00191732
Tdrd5	tudor domain containing 5	13q21	289129	-3.40296	1.18868e-05
Hmgcr	3-hydroxy-3-methylglutaryl-CoA reductase	2q12	25675	-3.48314	0.000165897
Ldlr	low density lipoprotein receptor	8q13	300438	-3.52133	3.53116e-05
Nfil3	nuclear factor, interleukin 3 regulated	17p14	114519	-3.53276	1.15559e-06
Hmgcs1	3-hydroxy-3-methylglutaryl-CoA synthase 1 (soluble)	2q16	29637	-3.53839	0.00324158
Hagh	hydroxyacyl glutathione hydrolase	10q12	24439	-3.55562	9.6502e-06
Hoxb9	homeo box B9	10q31	287647	-3.59306	0.00010757
Tuba4a	tubulin, alpha 4A	9q33	316531	-3.59341	0.00244195
Man1b1	mannosidase, alpha, class 1B, member 1	3p13	499751	-3.64571	0.000112414
Slc25a25	solute carrier family 25 (mitochondrial carrier, phosphate carrier), member 25	3p11	246771	-3.65092	0.0211506
Sik1	salt-inducible kinase 1	20p12	59329	-3.65801	0.00247454
Lmbr1	limb development membrane protein 1	4q11	362295	-3.74237	0.00078381
Fam222a	family with sequence similarity 222, member A	12q16	498193	-3.7493	4.39652e-07
Eprs	glutamyl-prolyl-tRNA synthetase	13q26	289352	-3.76582	1.18868e-05
Osgin2	oxidative stress induced growth inhibitor family member 2	5q13	313085	-3.81852	0.000276296
Prcp	prolylcarboxypeptidase (angiotensinase C)	1q32	293118	-3.84379	0.000183199
Creb3l1	cAMP responsive element binding protein 3-like 1	3q24	362165	-3.84887	9.53231e-06
RGD1311648	similar to hypothetical protein FLJ21820	6q14	313949	-3.94831	5.47434e-05
RGD1311863	similar to RIKEN cDNA 2410127L17	1q43	293871	-3.95364	9.6502e-06
Vps37b	vacuolar protein sorting 37 homolog B (S. cerevisiae)	12q15	288659	-3.96337	3.44199e-05
Insig1	insulin induced gene 1	4q11	64194	-4.01014	6.38162e-07
Ass1	argininosuccinate synthase 1	3p12	25698	-4.06317	0.000165896
Bag3	Bcl2-associated athanogene 3	1q36	293524	-4.15294	6.33082e-05
Emd	emerin	---	25437	-4.20705	0.000276296
Nr4a2	nuclear receptor subfamily 4, group A, member 2	3q12	54278	-4.27322	4.99937e-05
Klf4	Kruppel-like factor 4 (gut)	5q24	114505	-4.31217	1.92441e-05
Ndufa5	NADH dehydrogenase (ubiquinone) 1 alpha subcomplex 5	4q22	25488	-4.34257	5.39382e-06
Tnfaip6	tumor necrosis factor alpha induced protein 6	---	84397	-4.45781	0.000202991
Scx	scleraxis	7q34	680712	-4.53346	1.41077e-06
Giot1	gonadotropin inducible ovarian transcription factor 1	7q11	171090	-4.76753	4.99937e-05
Srd5a1	steroid-5-alpha-reductase, alpha polypeptide 1 (3-oxo-5 alpha-steroid delta 4-dehydrogenase alpha 1)	17p14	24950	-4.94802	2.99774e-06
Spsb1	splA/ryanodine receptor domain and SOCS box containing 1	5q36	313722	-4.95587	4.39652e-07
Gprc5b	G protein-coupled receptor, class C, group 5, member B	1q35	293546	-5.00606	9.57673e-05
Fosb	FBJ osteosarcoma oncogene B	1q21	100360880	-5.0592	9.99909e-07
Vom2r53	vomeronasal 2 receptor, 53	7q11	286915	-5.27174	4.56611e-05
Idi1	isopentenyl-diphosphate delta isomerase 1	17q12.1	89784	-5.48934	0.000126495
Ell2	elongation factor RNA polymerase II 2	2q11	309918	-5.50513	3.43262e-07
Tiparp	TCDD-inducible poly(ADP-ribose) polymerase	2q31	310467	-5.86201	1.33904e-06
Iqub	IQ motif and ubiquitin domain containing	4q22	296936	-5.95048	1.74139e-05
LOC683593	similar to junction-mediating and regulatory protein	---	---	-6.04019	6.47965e-05
Ndrg1	N-myc downstream regulated 1	7q33	299923	-6.04701	6.23656e-06
Slc1a4	solute carrier family 1 (glutamate/neutral amino acid transporter), member 4	14q22	305540	-6.07967	0.0001126
Hps4	Hermansky-Pudlak syndrome 4	---	304555	-6.24787	0.00109961
Adamts9	ADAM metallopeptidase with thrombospondin type 1 motif, 9	4q34	312566	-7.07238	6.38162e-07
Dgat1	diacylglycerol O-acyltransferase 1	7q34	84497	-7.61067	2.88432e-06
Cwc25	CWC25 spliceosome-associated protein homolog (S. cerevisiae)	10q31	360613	-8.24164	3.43262e-07
Gdf15	growth differentiation factor 15	16p14	29455	-10.3538	0.000228801

## Sheet: ORX vs Control
Gene symbol	Gene title	Chromosome	Gene ID	fold change	adj. P value
Srd5a1	steroid-5-alpha-reductase, alpha polypeptide 1 (3-oxo-5 alpha-steroid delta 4-dehydrogenase alpha 1)	17p14	24950	5.45776	2.23442e-05
RGD1566124	similar to hypothetical protein FLJ32940 isoform 1	13q21	501861	2.6188	0.00677203
Dbp	D site of albumin promoter (albumin D-box) binding protein	1q22	24309	2.60101	5.90272e-05
Osgin2	oxidative stress induced growth inhibitor family member 2	5q13	313085	2.522	0.0319585
Fam115a	family with sequence similarity 115, member A	4q23	362353	2.34061	0.0147111
Ccp110	centriolar coiled coil protein 110kDa	1q35	361634	2.16347	0.0325674
Dusp4	dual specificity phosphatase 4	16q12.2	60587	2.05586	0.0153134
Palm2	paralemmin 2	---	100910655	2.05076	0.000548343
LOC501315	hypothetical gene supported by BC082068	---	102556974	-2.0353	0.0228915
LOC689453	hypothetical protein LOC689453	---	685989	-2.03721	0.00287921
Spetex-2H	Spetex-2H protein	15p16	316940	-2.13377	0.000260415
Stard10	StAR-related lipid transfer (START) domain containing 10	1q32	293150	-2.19364	0.00625187
Spetex-2D	Spetex-2D protein	15p16	361008	-2.2275	0.000548343
Dnm3	dynamin 3	13q22	171574	-2.26137	0.0173234
LOC102551201	keratin-associated protein 20-2-like	---	102551679	-2.31238	0.000604646
LOC501317	hypothetical LOC501317	---	679730	-2.33702	0.00268429
LOC685793	similar to serine/threonine kinase	1q12	685793	-2.41121	0.000805849
Gpr55	G protein-coupled receptor 55	9q35	501177	-2.41536	6.9932e-05
Npas2	neuronal PAS domain protein 2	9q21	316351	-2.44005	0.00299217
RGD1563747	similar to double homeobox, 4	20q11	499439	-2.52919	0.00143817
Ass1	argininosuccinate synthase 1	3p12	25698	-2.53253	0.0310712
LOC679730	hypothetical protein LOC679730	---	686719	-2.54457	0.00160356
Mir3120	microRNA mir-3120	---	100526611	-2.55306	0.000491957
Tubb3	tubulin, beta 3 class III	19q12	246118	-2.67695	0.00299217
Slc7a5	solute carrier family 7 (amino acid transporter light chain, L system), member 5	19q12	50719	-2.71449	0.0412493
Arntl	aryl hydrocarbon receptor nuclear translocator-like	1q34	29657	-2.82577	0.00366872
LOC679711	similar to RIKEN cDNA 5031410I06	---	679711	-2.87839	0.0471702
Dhrs3	dehydrogenase/reductase (SDR family) member 3	5q36	313689	-2.89619	0.0332189
LOC102556631	uncharacterized LOC102556631	---	102552070	-3.02994	0.03945
LOC501467	similar to spermatogenesis associated glutamate (E)-rich protein 4d	---	501317	-3.06845	0.000617458
Il23r	interleukin 23 receptor	4q31	689932	-3.11607	0.000427674
Spetex-2G	Spetex-2G protein	15p16	361099	-3.29459	6.53308e-05
LOC686142	similar to Ral guanine nucleotide dissociation stimulator (RalGEF) (RalGDS)	17q12.1	686142	-3.46264	0.000452157
Cd36	CD36 molecule (thrombospondin receptor)	4q11	29184	-3.50393	0.000616391
LOC102549777	uncharacterized LOC102549777	---	102549777	-5.12202	5.90272e-05
Olr522	olfactory receptor 522	3q24	366100	-6.6093	0.00312692

## Sheet: ORX+T vs Control
Gene symbol	Gene title	Chromosome	Gene ID	fold change	adj. P value
Acsbg1	acyl-CoA synthetase bubblegum family member 1	8q22-q24	171410	15.7853	1.28296e-16
Serpine1	serpin peptidase inhibitor, clade E (nexin, plasminogen activator inhibitor type 1), member 1	12q11-q12	24617	12.1524	6.65982e-11
Slc9a3	solute carrier family 9, subfamily A (NHE3, cation proton antiporter 3), member 3	1p11	24784	9.23604	3.40345e-14
Acss3	acyl-CoA synthetase short-chain family member 3	7q21	314800	7.38336	2.52367e-09
Fgf7	fibroblast growth factor 7	3q36	29348	6.00465	2.52367e-09
Pah	phenylalanine hydroxylase	7q13	24616	4.65396	5.53784e-06
Chst15	carbohydrate (N-acetylgalactosamine 4-sulfate 6-O) sulfotransferase 15	1q41	286974	4.42978	0.00165337
Pex11a	peroxisomal biogenesis factor 11 alpha	1q31	85249	4.09964	1.24508e-05
Hpx	hemopexin	1q33	58917	4.09314	0.000241054
Plet1	placenta expressed transcript 1	8q23	363060	4.04856	0.0413432
Hoga1	4-hydroxy-2-oxoglutarate aldolase 1	1q54	293949	3.84557	9.53915e-07
Appl2	adaptor protein, phosphotyrosine interaction, PH domain and leucine zipper containing 2	7q13	362860	3.67957	0.00113515
Glul	glutamate-ammonia ligase	13q22	24957	3.64635	0.00165337
Fetub	fetuin B	11q23	83928	3.38064	1.0144e-06
RGD1560784	similar to RIKEN cDNA B630019K06	Xq13	363449	3.27855	2.96264e-08
Hp	haptoglobin	19q12	24464	3.25205	1.76196e-07
Slc7a5	solute carrier family 7 (amino acid transporter light chain, L system), member 5	19q12	50719	3.22232	0.0101083
Fmo1	flavin containing monooxygenase 1	13q22	25256	3.07671	0.000969664
Gpd1l	glycerol-3-phosphate dehydrogenase 1-like	8q32	363159	3.04465	0.0001104
Ass1	argininosuccinate synthase 1	3p12	25698	3.03284	0.00595091
Elovl6	ELOVL fatty acid elongase 6	2q42	171402	3.00535	0.0278965
Dgat2	diacylglycerol O-acyltransferase 2	1q32	252900	2.97931	0.00181557
Hmgcs2	3-hydroxy-3-methylglutaryl-CoA synthase 2 (mitochondrial)	2q34	24450	2.95669	0.0206867
Enc1	ectodermal-neural cortex 1	2q12	294674	2.92308	0.00165337
Serpina3n	serine (or cysteine) peptidase inhibitor, clade A, member 3N	6q32	24795	2.91734	0.0115163
Fam105a	family with sequence similarity 105, member A	2q22	310190	2.898	0.00246095
Cyp4f4	cytochrome P450, family 4, subfamily f, polypeptide 4	7q11	286904	2.88693	7.26532e-05
Dbp	D site of albumin promoter (albumin D-box) binding protein	1q22	24309	2.85936	7.48065e-06
Fmo3	flavin containing monooxygenase 3	13q22	84493	2.82159	0.000166967
Tmem164	transmembrane protein 164	Xq14	367763	2.81295	0.0116526
Sik1	salt-inducible kinase 1	20p12	59329	2.73953	0.0413432
Apbb1	amyloid beta (A4) precursor protein-binding, family B, member 1 (Fe65)	1q33	29722	2.6897	1.24508e-05
Slc16a12	solute carrier family 16, member 12	1q52	309525	2.63824	0.0206867
Car2	carbonic anhydrase 2	2q23	54231	2.60411	0.00566919
Slc4a7	solute carrier family 4, sodium bicarbonate cotransporter, member 7	15p16	117955	2.54941	0.00165337
Per3	period circadian clock 3	5q36	78962	2.52914	1.24508e-05
Vgll3	vestigial-like family member 3	11p12	498038	2.49715	0.00529875
Hacl1	2-hydroxyacyl-CoA lyase 1	16p16	85255	2.4349	0.00204128
Cyp27a1	cytochrome P450, family 27, subfamily a, polypeptide 1	9q33	301517	2.43112	0.0232016
RGD1304810	similar to 6430573F11Rik protein	16q12.2	306504	2.42511	3.96e-05
LOC681366	similar to Retinol dehydrogenase 3 (Retinol dehydrogenase type I) (RODH I)	7q22	681366	2.41406	0.000349675
F5	coagulation factor V (proaccelerin, labile factor)	13q22	304929	2.39794	3.38027e-07
Hsd11b1	hydroxysteroid 11-beta dehydrogenase 1	13q27	25116	2.38875	0.000345879
Smpd1	sphingomyelin phosphodiesterase 1, acid lysosomal	1q33	308909	2.36679	0.0192471
Tiparp	TCDD-inducible poly(ADP-ribose) polymerase	2q31	310467	2.36114	0.0206867
Il6r	interleukin 6 receptor	2q34	24499	2.34872	0.00345512
Odc1	ornithine decarboxylase 1	6q16	24609	2.33657	0.0263008
Tef	thyrotrophic embryonic factor	7q34	29362	2.30927	5.53784e-06
Unc5d	unc-5 homolog D (C. elegans)	16q12.3	306534	2.26765	0.00149613
Nrep	neuronal regeneration related protein	18p12	338475	2.26445	0.000136329
Plin5	perilipin 5	---	501283	2.22991	1.24508e-05
Nt5e	5 nucleotidase, ecto	8q31	58813	2.16935	0.0140118
Slc20a1	solute carrier family 20 (phosphate transporter), member 1	3q36	81826	2.15783	0.0260559
Tom1l1	target of myb1 (chicken)-like 1	10q26	287622	2.14889	0.00762149
Inpp4b	inositol polyphosphate-4-phosphatase, type II	19q11	116699	2.13739	9.22814e-05
RGD1304884	similar to RIKEN cDNA 6430548M08	19q12	307907	2.13069	0.00566919
Cd14	CD14 molecule	18p11	60350	2.1162	0.00966809
Plcb4	phospholipase C, beta 4	3q36	25031	2.11444	0.00458875
Usp6nl	USP6 N-terminal like	17q12.3	291309	2.1124	0.00871459
Per2	period circadian clock 2	9q36	63840	2.10387	0.0318789
P2rx5	purinergic receptor P2X, ligand-gated ion channel, 5	10q24	113995	2.10337	0.0263008
Mid1	midline 1	Xq21	54252	2.09044	0.0206867
Rhbg	Rh family, B glycoprotein	2q34	310625	2.05842	0.00340069
Tnfrsf1b	tumor necrosis factor receptor superfamily, member 1b	5q36	156767	2.05592	0.0304109
Appbp2	amyloid beta precursor protein (cytoplasmic tail) binding protein 2	10q26	303396	2.04275	0.0206867
Fkbp5	FK506 binding protein 5	20p12	361810	2.01551	0.0206867
Sdk1	sidekick cell adhesion molecule 1	12q11	304297	-2.01901	0.00633747
Chka	choline kinase alpha	1q42	29194	-2.05109	0.0413432
Elovl7	ELOVL fatty acid elongase 7	2q14	361895	-2.06748	0.00923902
Gpc1	glypican 1	9q36	58920	-2.10457	0.0317526
Nos1	nitric oxide synthase 1, neuronal	12q16	24598	-2.11287	0.0350877
Clic4	chloride intracellular channel 4	5q36	83718	-2.1673	0.0260559
Creb3l1	cAMP responsive element binding protein 3-like 1	3q24	362165	-2.18344	0.0153286
LOC100365363	vomeronasal 1 receptor, F4-like	---	100365363	-2.19283	0.0235522
Mal2	mal, T-cell differentiation protein 2	7q31	362911	-2.19908	0.0429977
LOC102549777	uncharacterized LOC102549777	---	102549777	-2.35531	0.0413432
LOC367050	similar to 60S ribosomal protein L35	8q21	367050	-2.37872	0.017001
Rab33a	RAB33A, member RAS oncogene family	Xq35	317580	-2.43555	0.032196
Nid1	nidogen 1	17q12.1	25494	-2.47579	0.00296201
Actn2	actinin alpha 2	17q12.1	291245	-2.52863	0.0369313
rno-mir-679	rno-mir-679	---	---	-2.57702	0.0392982
Npas2	neuronal PAS domain protein 2	9q21	316351	-2.59563	0.00165337
Scx	scleraxis	7q34	680712	-2.63439	0.00162736
Nrcam	neuronal cell adhesion molecule	6q21	497815	-2.63644	0.000215292
Pde10a	phosphodiesterase 10A	1q11	63885	-2.76624	0.0106664
Zfp347	zinc finger protein 347	7q11	170902	-2.81058	1.77645e-05
Giot1	gonadotropin inducible ovarian transcription factor 1	7q11	171090	-2.93563	0.00966809
Sptssb	serine palmitoyltransferase, small subunit B	---	100362555	-3.2197	0.0157059
Myom2	myomesin 2	16q12.5	306616	-3.37247	0.00566919
Hid1	HID1 domain containing	10q32.3	287822	-4.05985	0.0265929
Arntl	aryl hydrocarbon receptor nuclear translocator-like	1q34	29657	-4.58785	2.49142e-05
Qrfpr	pyroglutamylated RFamide peptide receptor	2q25	310327	-5.39712	0.00231931
Arhgap32	Rho GTPase activating protein 32	8q21	315530	-5.53201	3.4771e-05

## Sheet: ORX+T vs ORX
Gene symbol	Gene title	Chromosome	Gene ID	fold change	adj. P value
Acsbg1	acyl-CoA synthetase bubblegum family member 1	8q22-q24	171410	24.8002	2.57782e-18
Slc9a3	solute carrier family 9, subfamily A (NHE3, cation proton antiporter 3), member 3	1p11	24784	13.686	5.49123e-16
Plet1	placenta expressed transcript 1	8q23	363060	10.4698	0.000114262
Serpine1	serpin peptidase inhibitor, clade E (nexin, plasminogen activator inhibitor type 1), member 1	12q11-q12	24617	9.7519	3.60586e-10
Fgf7	fibroblast growth factor 7	3q36	29348	9.08933	3.04713e-11
Slc7a5	solute carrier family 7 (amino acid transporter light chain, L system), member 5	19q12	50719	8.74693	8.29292e-07
Acss3	acyl-CoA synthetase short-chain family member 3	7q21	314800	8.68915	3.60586e-10
Ass1	argininosuccinate synthase 1	3p12	25698	7.68074	3.91204e-07
Glul	glutamate-ammonia ligase	13q22	24957	6.77896	2.31935e-06
Cd36	CD36 molecule (thrombospondin receptor)	4q11	29184	6.66931	3.93593e-07
Capn8	calpain 8	13q26	170808	5.72795	0.00027413
Cyp4f4	cytochrome P450, family 4, subfamily f, polypeptide 4	7q11	286904	5.71209	6.76117e-09
Pex11a	peroxisomal biogenesis factor 11 alpha	1q31	85249	5.62918	1.36442e-07
Hoga1	4-hydroxy-2-oxoglutarate aldolase 1	1q54	293949	5.55871	4.97493e-09
Pah	phenylalanine hydroxylase	7q13	24616	5.36649	3.8976e-07
Hpx	hemopexin	1q33	58917	5.24877	1.01732e-05
Ndnf	neuron-derived neurotrophic factor	4q31	312401	5.22578	0.000808104
Appl2	adaptor protein, phosphotyrosine interaction, PH domain and leucine zipper containing 2	7q13	362860	5.00356	2.54837e-05
Tmem164	transmembrane protein 164	Xq14	367763	4.85758	2.96518e-05
Dhrs3	dehydrogenase/reductase (SDR family) member 3	5q36	313689	4.7575	0.00026934
Cyp27a1	cytochrome P450, family 27, subfamily a, polypeptide 1	9q33	301517	4.66053	2.31106e-05
Vgll3	vestigial-like family member 3	11p12	498038	4.412	2.67025e-06
Smarca1	SWI/SNF related, matrix associated, actin dependent regulator of chromatin, subfamily a, member 1	Xq35	317575	4.26354	0.000163569
Gpr55	G protein-coupled receptor 55	9q35	501177	4.22413	4.97493e-09
Unc5d	unc-5 homolog D (C. elegans)	16q12.3	306534	4.20058	1.08848e-07
Large	like-glycosyltransferase	19p12-p11	361368	4.15559	0.000205061
Chst15	carbohydrate (N-acetylgalactosamine 4-sulfate 6-O) sulfotransferase 15	1q41	286974	4.1183	0.00142758
Enc1	ectodermal-neural cortex 1	2q12	294674	4.01818	2.31106e-05
Car2	carbonic anhydrase 2	2q23	54231	4.01653	2.17616e-05
Igf1	insulin-like growth factor 1	7q12-q13	24482	3.88851	0.00733321
Cdo1	cysteine dioxygenase type 1	18q11	81718	3.77666	0.0144859
Sgk3	serum/glucocorticoid regulated kinase family, member 3	---	171498	3.7576	0.000377874
Dpy19l4	dpy-19-like 4 (C. elegans)	5q13	297824	3.74619	0.00389961
Apbb1	amyloid beta (A4) precursor protein-binding, family B, member 1 (Fe65)	1q33	29722	3.62304	5.64487e-08
P2rx5	purinergic receptor P2X, ligand-gated ion channel, 5	10q24	113995	3.47392	4.78849e-05
LOC100360330	hypothetical LOC100360330	---	100360330	3.47287	6.25936e-07
Hsd11b1	hydroxysteroid 11-beta dehydrogenase 1	13q27	25116	3.41252	6.37517e-07
Fam105a	family with sequence similarity 105, member A	2q22	310190	3.36162	0.000221042
Plcb4	phospholipase C, beta 4	3q36	25031	3.28086	2.81217e-06
Megf9	multiple EGF-like-domains 9	5q31	313270	3.26121	0.00263839
Mid1	midline 1	Xq21	54252	3.23439	4.89907e-05
Gpd1l	glycerol-3-phosphate dehydrogenase 1-like	8q32	363159	3.21953	2.52055e-05
Lifr	leukemia inhibitory factor receptor alpha	2q16	81680	3.21709	0.00027413
Fetub	fetuin B	11q23	83928	3.18637	8.37677e-07
Tom1l1	target of myb1 (chicken)-like 1	10q26	287622	3.14727	2.13434e-05
Inpp4b	inositol polyphosphate-4-phosphatase, type II	19q11	116699	3.14629	4.48602e-08
RGD1560784	similar to RIKEN cDNA B630019K06	Xq13	363449	3.12618	3.39811e-08
Hp	haptoglobin	19q12	24464	3.09598	1.42259e-07
Map1b	microtubule-associated protein 1B	2q12	29456	3.09017	0.00955248
Tmem38b	transmembrane protein 38B	5q24	362521	3.08817	0.00349447
RGD1304810	similar to 6430573F11Rik protein	16q12.2	306504	3.05856	3.87436e-07
Rab3ip	RAB3A interacting protein	7q22	29885	3.05835	0.00033349
Sult1a1	sulfotransferase family, cytosolic, 1A, phenol-preferring, member 1	1q35-q37	83783	3.02388	0.00858515
Ccbe1	collagen and calcium binding EGF domains 1	18q12.1	361341	3.02139	0.00187752
Slc4a7	solute carrier family 4, sodium bicarbonate cotransporter, member 7	15p16	117955	3.02059	9.41657e-05
Smpd1	sphingomyelin phosphodiesterase 1, acid lysosomal	1q33	308909	3.01516	0.00068017
Elovl6	ELOVL fatty acid elongase 6	2q42	171402	2.97201	0.022137
LOC686142	similar to Ral guanine nucleotide dissociation stimulator (RalGEF) (RalGDS)	17q12.1	686142	2.95534	0.000966632
Lgals3	lectin, galactoside-binding, soluble, 3	15p14	83781	2.92554	0.00300872
F5	coagulation factor V (proaccelerin, labile factor)	13q22	304929	2.90839	4.97493e-09
C1qtnf1	C1q and tumor necrosis factor related protein 1	10q32.3	303701	2.89516	0.00386811
Tnfrsf1b	tumor necrosis factor receptor superfamily, member 1b	5q36	156767	2.86372	0.000373101
Hmgcs2	3-hydroxy-3-methylglutaryl-CoA synthase 2 (mitochondrial)	2q34	24450	2.85311	0.0170226
Fmo3	flavin containing monooxygenase 3	13q22	84493	2.84712	7.62739e-05
Appbp2	amyloid beta precursor protein (cytoplasmic tail) binding protein 2	10q26	303396	2.84425	0.00016386
Hacl1	2-hydroxyacyl-CoA lyase 1	16p16	85255	2.82631	0.000138993
B4galt1	UDP-Gal:betaGlcNAc beta 1,4- galactosyltransferase, polypeptide 1	5q22	24390	2.80615	0.00288157
Crtc3	CREB regulated transcription coactivator 3	1q31	100909455	2.78743	0.0157479
Pdlim2	PDZ and LIM domain 2	15p11	290354	2.74743	1.02082e-06
Serpina3n	serine (or cysteine) peptidase inhibitor, clade A, member 3N	6q32	24795	2.72759	0.0105258
Tiparp	TCDD-inducible poly(ADP-ribose) polymerase	2q31	310467	2.71452	0.00249763
Steap2	STEAP family member 2, metalloreductase	4q12	312052	2.70572	3.87436e-07
Lrrc16a	leucine rich repeat containing 16A	17p11	306941	2.70399	0.00284299
Mid1ip1	MID1 interacting protein 1	Xq13	404280	2.70067	0.0353677
RGD1304884	similar to RIKEN cDNA 6430548M08	19q12	307907	2.66954	0.000113068
Vim	vimentin	17q12.3	81818	2.6524	0.0135037
Eepd1	endonuclease/exonuclease/phosphatase family domain containing 1	8q13	315500	2.63546	3.94463e-05
Il6r	interleukin 6 receptor	2q34	24499	2.62424	0.000346065
Traf3ip2	Traf3 interacting protein 2	20q12	361857	2.61615	0.000322985
Cblb	Cbl proto-oncogene B, E3 ubiquitin protein ligase	11q21	171136	2.60758	0.00149762
Rock2	Rho-associated coiled-coil containing protein kinase 2	6q15-q16	25537	2.60687	0.00235538
Oacyl	O-acyltransferase like	18q12.1	291549	2.54629	0.034837
Il23r	interleukin 23 receptor	4q31	689932	2.53882	0.00186756
Cd14	CD14 molecule	18p11	60350	2.53421	0.000367814
Pdzrn3	PDZ domain containing RING finger 3	4q34	312607	2.52376	0.0192034
Dgat2	diacylglycerol O-acyltransferase 2	1q32	252900	2.52041	0.00517976
Ankrd33b	ankyrin repeat domain 33B	2q22	310200	2.49822	0.000355368
Nrep	neuronal regeneration related protein	18p12	338475	2.46638	1.46319e-05
Uba6	ubiquitin-like modifier activating enzyme 6	14p21	305268	2.42486	0.0287222
Odc1	ornithine decarboxylase 1	6q16	24609	2.39863	0.0138913
Clip1	CAP-GLY domain containing linker protein 1	12q15	65201	2.39751	1.42259e-07
Dnm3	dynamin 3	13q22	171574	2.38841	0.00437429
Mir3120	microRNA mir-3120	---	100526611	2.38704	0.000486825
Nt5e	5 nucleotidase, ecto	8q31	58813	2.37614	0.0022642
Ccng1	cyclin G1	10q12	25405	2.36769	0.00173493
LOC681366	similar to Retinol dehydrogenase 3 (Retinol dehydrogenase type I) (RODH I)	7q22	681366	2.34911	0.000254996
Usp6nl	USP6 N-terminal like	17q12.3	291309	2.34107	0.000949655
Snx5	sorting nexin 5	3q41	296199	2.33422	0.00905951
Rapgef3	Rap guanine nucleotide exchange factor (GEF) 3	7q36	59326	2.32695	0.0350757
Eif4ebp2	eukaryotic translation initiation factor 4E binding protein 2	20q11	361845	2.32625	0.0445127
Foxo1	forkhead box O1	2q26	84482	2.32483	0.0218002
Kat2b	K(lysine) acetyltransferase 2B	9q11	301164	2.32325	0.00815103
Bcap29	B-cell receptor-associated protein 29	6q16	298943	2.31935	0.0287806
Ptpre	protein tyrosine phosphatase, receptor type, E	1q41	114767	2.31691	0.0062887
Fmo1	flavin containing monooxygenase 1	13q22	25256	2.31602	0.00984809
Rhbg	Rh family, B glycoprotein	2q34	310625	2.28387	0.000294234
Gnpat	glyceronephosphate O-acyltransferase	19q12	84470	2.28077	0.0238709
Stard10	StAR-related lipid transfer (START) domain containing 10	1q32	293150	2.27813	0.00187752
Zcchc11	zinc finger, CCHC domain containing 11	5q35	313481	2.27642	0.000175195
Zc4h2	zinc finger, C4H2 domain containing	Xq31	367838	2.2714	0.000339246
Amd1	adenosylmethionine decarboxylase 1	20q12	81640	2.25544	0.00849612
Lama5	laminin, alpha 5	3q43	140433	2.25445	0.0240826
Tlr3	toll-like receptor 3	16q11	364594	2.25204	0.0247672
Wfs1	Wolfram syndrome 1 (wolframin)	14q21	83725	2.25083	0.0124533
LOC100909622	zinc finger protein 442-like	---	100909622	2.23631	0.000355368
Ghr	growth hormone receptor	2q16	25235	2.23261	0.000439764
Timm8a1	translocase of inner mitochondrial membrane 8 homolog A1 (yeast)	Xq34	84383	2.23081	0.0290139
Galk2	galactokinase 2	3q36	296117	2.22731	0.0237778
Chrm2	cholinergic receptor, muscarinic 2	4q22	81645	2.21984	7.92464e-06
Tmem218	transmembrane protein 218	8q21	300516	2.21969	0.022137
Tubb3	tubulin, beta 3 class III	19q12	246118	2.21689	0.0134955
Gnrhr	gonadotropin releasing hormone receptor	14p21	81668	2.21041	0.00196192
Mmd2	monocyte to macrophage differentiation-associated 2	12p11	304301	2.20923	0.000119828
Cdk19	cyclin-dependent kinase 19	20q12	309804	2.20601	0.000502469
C2cd2	C2 calcium-dependent domain containing 2	11q12	304055	2.17376	0.000966632
Sox4	SRY (sex determining region Y)-box 4	17p12	364712	2.15009	0.0440809
Slc7a6	solute carrier family 7 (amino acid transporter light chain, y+L system), member 6	19q12	307811	2.1487	0.0003433
Nipsnap1	nipsnap homolog 1 (C. elegans)	14q21	360971	2.13305	0.0374223
Pebp1	phosphatidylethanolamine binding protein 1	12q16	29542	2.08637	0.000156772
Tf	transferrin	8q32	300965	2.07122	0.0465967
Tceal1	transcription elongation factor A (SII)-like 1	Xq35	302593	2.07015	0.000903469
Pdxk	pyridoxal (pyridoxine, vitamin B6) kinase	20p12	100909742	2.0667	0.0237113
St3gal5	ST3 beta-galactoside alpha-2,3-sialyltransferase 5	4q33	83505	2.05393	0.00642222
Slc33a1	solute carrier family 33 (acetyl-CoA transporter), member 1	2q31	64018	2.04163	0.00179323
Jmjd7	jumonji domain containing 7	---	100137086	2.03484	0.0341754
Slc20a1	solute carrier family 20 (phosphate transporter), member 1	3q36	81826	2.02795	0.0360116
Tpbg	trophoblast glycoprotein	8q31	83684	2.01968	0.000221042
S100b	S100 calcium binding protein B	20p12	25742	2.01362	0.00728193
Ivd	isovaleryl-CoA dehydrogenase	3q35	24513	2.01116	0.0015069
Xdh	xanthine dehydrogenase	6q13	497811	2.00568	0.00977631
Ppif	peptidylprolyl isomerase F	16p16	282819	-2.00067	0.00973428
Frmd5	FERM domain containing 5	3q35	311362	-2.00171	0.0184645
Elovl7	ELOVL fatty acid elongase 7	2q14	361895	-2.02114	0.00599037
Zbtb7c	zinc finger and BTB domain containing 7C	---	679155	-2.02697	0.0027348
Mir544	microRNA mir-544	---	---	-2.02868	0.00640112
RGD1562101	similar to very large G-protein coupled receptor 1	---	685383	-2.04223	0.00496706
RGD1562747	similar to RIKEN cDNA 1110012L19	---	292328	-2.05475	0.00146017
Cdkl5	cyclin-dependent kinase-like 5	---	100362725	-2.0629	0.0479445
Gpc1	glypican 1	9q36	58920	-2.0739	0.0276183
Cdkn1c	cyclin-dependent kinase inhibitor 1C	1q42	246060	-2.08874	0.00091685
Lsr	lipolysis stimulated lipoprotein receptor	1q21	64355	-2.09341	0.0224998
Mir410	microRNA 410	---	---	-2.10692	0.00390103
Cit	citron rho-interacting serine/threonine kinase	12q16	83620	-2.11166	0.000201618
Slc16a2	solute carrier family 16, member 2 (thyroid hormone transporter)	Xq31	259248	-2.1182	0.00858515
Cdr2l	cerebellar degeneration-related protein 2-like	10q32.3	360656	-2.13135	0.0114909
Peg10	paternally expressed 10	---	102553587	-2.1342	0.00270055
Bzw2	basic leucine zipper and W2 domains 2	6q16	171439	-2.15099	0.0496692
Plxnb1	plexin B1	8q32	316009	-2.16267	0.0185706
Baalc	brain and acute leukemia, cytoplasmic	7q22	140720	-2.18191	0.00188437
Ddah1	dimethylarginine dimethylaminohydrolase 1	2q44	64157	-2.23345	0.00500324
Il18	interleukin 18	8q23	29197	-2.2434	0.000991774
Bok	BCL2-related ovarian killer	9q36	29884	-2.25128	0.00657316
Kcnk3	potassium channel, subfamily K, member 3	6q14	29553	-2.26455	0.00497506
Tinagl1	tubulointerstitial nephritis antigen-like 1	5q36	94174	-2.27051	9.41657e-05
Mal2	mal, T-cell differentiation protein 2	7q31	362911	-2.28691	0.0220253
Abtb2	ankyrin repeat and BTB (POZ) domain containing 2	3q32	171440	-2.3107	0.00186756
Kctd19	potassium channel tetramerization domain containing 19	19q11	291965	-2.31256	0.0043221
Cldnd1	claudin domain containing 1	11q12	288182	-2.31518	0.00288157
Me1	malic enzyme 1, NADP(+)-dependent, cytosolic	8q31	24552	-2.32121	0.000149129
Vom2r53	vomeronasal 2 receptor, 53	7q11	286915	-2.37895	0.0494287
Azin2	antizyme inhibitor 2	5q36	366473	-2.38649	0.00692615
Mycn	v-myc avian myelocytomatosis viral oncogene neuroblastoma derived homolog	6q14	298894	-2.3873	0.00029541
Aif1l	allograft inflammatory factor 1-like	3p11	362107	-2.39971	0.00756128
Rab33a	RAB33A, member RAS oncogene family	Xq35	317580	-2.45583	0.0221153
Mir377	microRNA 377	---	---	-2.463	0.0172971
Dync1i1	dynein cytoplasmic 1 intermediate chain 1	4q13	29564	-2.47409	0.0234715
RGD1562037	similar to OTTHUMP00000046255	17q12.1	498764	-2.51664	0.0487367
Fabp6	fatty acid binding protein 6, ileal	10q21	25440	-2.52625	0.00186756
RGD1560248	similar to formin-like 2 isoform B	3q12	499797	-2.54157	0.00488199
Sdk1	sidekick cell adhesion molecule 1	12q11	304297	-2.55544	9.41657e-05
Dusp1	dual specificity phosphatase 1	10q12	114856	-2.56089	0.0480417
Myom2	myomesin 2	16q12.5	306616	-2.60759	0.0261445
Mir379	microRNA mir-379	---	---	-2.61853	0.0170376
Nos1	nitric oxide synthase 1, neuronal	12q16	24598	-2.62356	0.00211113
Ndrg1	N-myc downstream regulated 1	7q33	299923	-2.7648	0.00759461
Mir382	microRNA mir-382	---	100314085	-2.82231	0.00059416
Nid1	nidogen 1	17q12.1	25494	-2.93465	0.000163569
Creb3l1	cAMP responsive element binding protein 3-like 1	3q24	362165	-2.93781	0.000201618
Snhg11	small nucleolar RNA host gene 11 (non-protein coding)	3q42	362256	-2.9556	0.00205853
LOC367050	similar to 60S ribosomal protein L35	8q21	367050	-2.96281	0.000791534
Fam163a	family with sequence similarity 163, member A	13q21	498257	-2.96744	0.0307569
Ccp110	centriolar coiled coil protein 110kDa	1q35	361634	-3.09668	0.000268644
Actn2	actinin alpha 2	17q12.1	291245	-3.14282	0.00353858
Osgin2	oxidative stress induced growth inhibitor family member 2	5q13	313085	-3.19363	0.00171939
Pde10a	phosphodiesterase 10A	1q11	63885	-3.33674	0.000808104
rno-mir-679	rno-mir-679	---	---	-3.48971	0.00188437
Zfp347	zinc finger protein 347	7q11	170902	-3.66002	1.50179e-07
Fam115a	family with sequence similarity 115, member A	4q23	362353	-3.94245	1.99164e-05
Nptx2	neuronal pentraxin II	12p11	288475	-4.05588	0.000632113
Nrcam	neuronal cell adhesion molecule	6q21	497815	-4.58385	5.69069e-08
Scx	scleraxis	7q34	680712	-4.91278	3.81019e-07
Giot1	gonadotropin inducible ovarian transcription factor 1	7q11	171090	-6.96462	1.18546e-06
Arhgap32	Rho GTPase activating protein 32	8q21	315530	-7.36123	1.12651e-06
Srd5a1	steroid-5-alpha-reductase, alpha polypeptide 1 (3-oxo-5 alpha-steroid delta 4-dehydrogenase alpha 1)	17p14	24950	-8.70658	1.06061e-08
Qrfpr	pyroglutamylated RFamide peptide receptor	2q25	310327	-9.13753	2.83121e-05
